# Supplementary material for: Induction of Extracellular Hydroxyl Radicals Production in the White-Rot Fungus Pleurotus eryngii for Dyes Degradation: An Advanced Bio-oxidation Process
Source: J Fungi (Basel). 2024 Jan 7;10(1):52. doi: 10.3390/jof10010052 (PMC10821177; doi:10.3390/jof10010052)
Supplement: Supplementary file 1 [file jof-10-00052-s001.zip]

Archive with 1 entries (1 files):
- jof-2771238-supplementary.pdf
